# Supplementary material for: Ki67 as a Predictor of Response to PARP Inhibitors in Platinum Sensitive BRCA Wild Type Ovarian Cancer: The MITO 37 Retrospective Study
Source: Cancers (Basel). 2023 Feb 6;15(4):1032. doi: 10.3390/cancers15041032 (PMC9954459; doi:10.3390/cancers15041032)
Supplement: Supplementary file 1 [file cancers-15-01032-s001.zip]

Archive with 1 entries (1 files):
- cancers-2211475-supplementary.pdf
